# Supplementary material for: Human-in-the-Loop Performance of LLM-Assisted Arterial Blood Gas Interpretation: A Single-Center Retrospective Study
Source: J Clin Med. 2025 Sep 22;14(18):6676. doi: 10.3390/jcm14186676 (PMC12470526; doi:10.3390/jcm14186676)
Supplement: Supplementary file 1 [file jcm-14-06676-s001.zip]

Archive with 1 entries (1 files):
- jcm-3861866-supplementary.pdf
